# Supplementary material for: Statement from the frontal fibrosing alopecia international expert alliance: SOFFIA 2024
Source: J Eur Acad Dermatol Venereol. 2025 Jul 23;40(2):210–23. doi: 10.1111/jdv.20833 (PMC12843854; doi:10.1111/jdv.20833)
Supplement: Supplementary file 2 — Table S2. [file JDV-40-210-s003.xlsx]

## Sheet: Qns and consensus rounds
Topics	Sub Category	Question Number	Question	Question	Question	R1	R2	R3 (Face to Face)
Topical Therapy	Topical steroids:	Q.131	128 - 61. are effective: a. for symptoms	- 61. are effective: a. for symptoms	Topical steroids are effective for symptoms
Topical Therapy	Topical steroids:	Q.132	129 - b. to halt progression/induce remission	- b. to halt progression/induce remission	Topical steroids are effective to halt progression/induce remission
Topical Therapy	Topical steroids:	Q.133	130 - c. to promote regrowth	- c. to promote regrowth	Topical steroids are effective to promote regrowth
Topical Therapy	Topical steroids:	Q.134	127 - 62. have an optimal usage frequency of: a. daily	- 62. have an optimal usage frequency of: a. daily	Topical steroids have an optimal usage frequency of daily
Topical Therapy	Topical steroids:	Q.135	131 - b. alternate daily	- b. alternate daily	Topical steroids have an optimal usage frequency of alternate daily
Topical Therapy	Topical steroids:	Q.136	132 - c. less frequent than daily or alternate daily	- c. less frequent than daily or alternate daily	Topical steroids have an optimal usage frequency of less frequent than daily or alternate daily
Topical Therapy	Topical steroids:	Q.137	133 - 63. should be trialled daily for at least: a. 3-6 months	- 63. should be trialled daily for at least: a. 3-6 months	Topical steroid should be trialled daily for at least 3-6 months
Topical Therapy	Topical steroids:	Q.138	134 - b. 6-12 months	- b. 6-12 months	Topical steroid should be trialled daily for at least 6-12 months
Topical Therapy	Topical steroids:	Q.139	135 - c. 12 months	- c. 12 months	Topical steroid should be trialled daily for at least 12 months
Topical Therapy	Topical steroids:	Q.140	136 - 64. have an optimal strength (for anterior hair line involvement) of: a. low-potency	- 64. have an optimal strength (for anterior hair line involvement) of: a. low-potency	Topical steroid have an optimal strength (for anterior hair line involvement) of low-potency
Topical Therapy	Topical steroids:	Q.141	137 - b. mid-potency	- b. mid-potency	Topical steroid have an optimal strength (for anterior hair line involvement) of mid-potency
Topical Therapy	Topical steroids:	Q.142	138 - c. high potency	- c. high potency	Topical steroid have an optimal strength (for anterior hair line involvement) of high potency
Topical Therapy	Topical steroids:	Q.143	139 - d. ultra-potent	- d. ultra-potent	Topical steroid have an optimal strength (for anterior hair line involvement) of ultra-potent
Topical Therapy	Topical steroids:	Q.144	140 - 65. can be ceased when: a. asymptomatic	- 65. can be ceased when: a. asymptomatic	Topical steroid can be ceased when asymptomatic
Topical Therapy	Topical steroids:	Q.145	141 - b. asymptomatic & hair pull test negative (regardless of presence of perifollicular erythema/scale)	- b. asymptomatic & hair pull test negative (regardless of presence of perifollicular erythema/scale)	Topical steroid can be ceased when asymptomatic & hair pull test negative (regardless of presence of perifollicular erythema/scale)
Topical Therapy	Topical steroids:	Q.146	142 - c. asymptomatic & resolution of perifollicular erythema/scale & hair pull test negative	- c. asymptomatic & resolution of perifollicular erythema/scale & hair pull test negative	Topical steroid can be ceased when asymptomatic & resolution of perifollicular erythema/scale & hair pull test negative
Topical Therapy	Topical steroids:	Q.147	143 - d. hair line is determined to be stable (regardless of presence of perifollicular erythema/scale)	- d. hair line is determined to be stable (regardless of presence of perifollicular erythema/scale)	Topical steroid can be ceased when hair line is determined to be stable (regardless of presence of perifollicular erythema/scale)
Topical Therapy	Topical steroids:	Q.148	144 - e. hair line is determined to be stable together with resolution of perifollicular erythema/scale.	- e. hair line is determined to be stable together with resolution of perifollicular erythema/scale.	Topical steroid can be ceased when hair line is determined to be stable together with resolution of perifollicular erythema/scale.
Topical Therapy	Topical steroids:	Q.149	145 - 66. Topical steroids should be weaned prior to cessation	- 66. Topical steroids should be weaned prior to cessation	Topical steroids should be weaned prior to cessation
Topical Therapy	Topical calcineurin inhibitors:	Q.150	146 - 67. Topical calcineurin inhibitors are effective: a. for symptoms	- 67. Topical calcineurin inhibitors are effective: a. for symptoms	Topical calcineurin inhibitors are effective for symptoms
Topical Therapy	Topical calcineurin inhibitors:	Q.151	147 - b. to halt progression/ induce remission	- b. to halt progression/ induce remission	Topical calcineurin inhibitors are effective to halt progression/ induce remission
Topical Therapy	Topical calcineurin inhibitors:	Q.152	148 - c. to promote regrowth	- c. to promote regrowth	Topical calcineurin inhibitors are effective to promote regrowth
Topical Therapy	Topical calcineurin inhibitors:	Q.153	149 - 68. Tacrolimus is an effective treatment option for FFA	- 68. Tacrolimus is an effective treatment option for FFA	Tacrolimus is an effective treatment option for FFA
Topical Therapy	Topical calcineurin inhibitors:	Q.154	150 - 69. Tacrolimus has an optimal therapeutic strength of: a. 0.1%	- 69. Tacrolimus has an optimal therapeutic strength of: a. 0.1%	Tacrolimus has an optimal therapeutic strength of 0.1%
Topical Therapy	Topical calcineurin inhibitors:	Q.155	151 - b. 0.03%	- b. 0.03%	Tacrolimus has an optimal therapeutic strength of 0.03%
Topical Therapy	Topical calcineurin inhibitors:	Q.156	152 - 70. Pimecrolimus is an effective treatment option for FFA	- 70. Pimecrolimus is an effective treatment option for FFA	Pimecrolimus is an effective treatment option for FFA
Topical Therapy	Topical minoxidil	Q.157	153 - 71. is effective: a. to halt progression/ induce remission	- 71. is effective: a. to halt progression/ induce remission	Topical minoxidil is effective to halt progression/ induce remission
Topical Therapy	Topical minoxiidl	Q.158	154 - b. to promote regrowth	- b. to promote regrowth	Topical minoxidil is effective to promote regrowth
Topical Therapy	Topical minoxidil:	Q.159	155 - 72. can be applied: a. to whole scalp	- 72. can be applied: a. to whole scalp	Topical minoxidil can be applied to whole scalp
Topical Therapy	Topical minoxidil:	Q.160	156 - b. Involved scalp margin only	- b. Involved scalp margin only	Topical minoxidil can be applied to involved scalp margin only
Topical Therapy	Topical minoxidil:	Q.161	157 - c. to eyebrows	- c. to eyebrows	Topical minoxidil can be applied to eyebrows
Topical Therapy	Topical minoxidil:	Q.162	158 - 73. has an optimal therapeutic strength of: a. 2% strength	- 73. has an optimal therapeutic strength of: a. 2% strength	Topical minoxidil to has an optimal therapeutic strength of 2% strength
Topical Therapy	Topical minoxidil:	Q.163	159 - b. 5% strength	- b. 5% strength	Topical minoxidil to has an optimal therapeutic strength of 5% strength
Topical Therapy	Topical bimatoprost 0.03%:	Q.164	160 - 74. is an effective treatment option for FFA	- 74. is an effective treatment option for FFA	Topical bimatoprost 0.03% is an effective treatment option for FFA
Topical Therapy	Topical bimatoprost 0.03%:	Q.165	161 - 75. can be applied to: a. the whole scalp	- 75. can be applied to: a. the whole scalp	Topical bimatoprost 0.03% can be applied to the whole scalp
Topical Therapy	Topical bimatoprost 0.03%:	Q.166	162 - b. Involved scalp margin only	- b. Involved scalp margin only	Topical bimatoprost 0.03% can be applied to involved scalp margin only
Topical Therapy	Topical bimatoprost 0.03%:	Q.167	163 - c. eyebrows	- c. eyebrows	Topical bimatoprost 0.03% can be applied to eyebrows
Topical Therapy	Topical latanoprost 0.005%:	Q.168	164 - 76. is an effective treatment option for FFA	- 76. is an effective treatment option for FFA	Topical latanoprost 0.005% is an effective treatment option for FFA
Topical Therapy	Topical latanoprost 0.005%:	Q.169	165 - 77. can be applied to: a. the whole scalp	- 77. can be applied to: a. the whole scalp	Topical latanoprost 0.005% can be applied to the whole scalp
Topical Therapy	Topical latanoprost 0.005%:	Q.170	166 - b. Involved scalp margin only	- b. Involved scalp margin only	Topical latanoprost 0.005% can be applied to involved scalp margin only
Topical Therapy	Topical latanoprost 0.005%:	Q.171	167 - c. eyebrows only	- c. eyebrows only	Topical latanoprost 0.005% can be applied to eyebrows
Topical Therapy	Topical travoprost 0.004%:	Q.172	168 - 78. is an effective treatment option for FFA	- 78. is an effective treatment option for FFA	Topical travoprost 0.004% is an effective treatment option for FFA
Topical Therapy	Topical travoprost 0.004%:	Q.173	169 - 79. can be applied to: a. the whole scalp	- 79. can be applied to: a. the whole scalp	Topical travoprost 0.004% can be applied to the whole scalp
Topical Therapy	Topical travoprost 0.004%:	Q.174	170 - b. Involved scalp margin only	- b. Involved scalp margin only	Topical travoprost 0.004% can be applied to involved scalp margin only
Topical Therapy	Topical travoprost 0.004%:	Q.175	171 - c. eyebrows	- c. eyebrows	Topical travoprost 0.004% can be applied to eyebrows
Topical Therapy	Topical miscellaneous	Q.176	172 - 80. Topical 1% dithranol (anthralin) is an effective treatment option for FFA	- 80. Topical 1% dithranol (anthralin) is an effective treatment option for FFA	Topical 1% dithranol (anthralin) is an effective treatment option for FFA
Topical Therapy	Topical miscellaneous	Q.177	173 - 81. Topical antihistamines are an effective treatment option for FFA	- 81. Topical antihistamines are an effective treatment option for FFA	Topical antihistamines are an effective treatment option for FFA
Topical Therapy	Topical miscellaneous	Q.178	174 - 82. Topical tretinoin is an effective treatment option for FFA	- 82. Topical tretinoin is an effective treatment option for FFA	Topical tretinoin is an effective treatment option for FFA
Topical Therapy	Topical miscellaneous	Q.179	175 - 83. Topical JAK inhibitors are an effective treatment option for FFA	- 83. Topical JAK inhibitors are an effective treatment option for FFA	Topical JAK inhibitors are an effective treatment option for FFA
Intralesional Therapy	Intralesional Therapy	Q.180	176 - 84. Intralesional corticosteroid is an effective treatment option for FFA on the scalp: a. in the initial disease stage	- 84. Intralesional corticosteroid is an effective treatment option for FFA on the scalp: a. in the initial disease stage	Intralesional corticosteroid is an effective treatment option for FFA on the scalp in the initial disease stage
Intralesional Therapy	Intralesional Therapy	Q.181	177 - b. in the established/ late stage disease stage	- b. in the established/ late stage disease stage	Intralesional corticosteroid is an effective treatment option for FFA on the scalp in the established/ late stage disease stage
Intralesional Therapy	Intralesional Therapy	Q.182	178 - 85. Intralesional corticosteroid is an effective treatment option for FFA on the eyebrows: a. in the initial disease stage	- 85. Intralesional corticosteroid is an effective treatment option for FFA on the eyebrows: a. in the initial disease stage	Intralesional corticosteroid is an effective treatment option for FFA on the eyebrows in the initial disease stage
Intralesional Therapy	Intralesional Therapy	Q.183	179 - b. in the established/ late stage disease stage	- b. in the established/ late stage disease stage	Intralesional corticosteroid is an effective treatment option for FFA on the eyebrows in the established/ late stage disease stage
Intralesional Therapy	Intralesional Therapy	Q.184	180 - 86. Intralesional corticosteroids should be considered in patients with clinical signs of activity e.g. peripilar scaling/ erythema: a. in the presence of positive hair pull test	- 86. Intralesional corticosteroids should be considered in patients with clinical signs of activity e.g. peripilar scaling/ erythema: a. in the presence of positive hair pull test	Intralesional corticosteroids should be considered in patients with clinical signs of activity e.g. peripilar scaling/ erythema in the presence of positive hair pull test
Intralesional Therapy	Intralesional Therapy	Q.185	181 - b. even if hair pull test negative	- b. even if hair pull test negative	Intralesional corticosteroids should be considered in patients with clinical signs of activity e.g. peripilar scaling/ erythema even if hair pull test negative
Intralesional Therapy	Intralesional Therapy	Q.186	182 - 87. Intralesional corticosteroids should be considered in patients with clinical signs of activity in patients with progressive hair loss (e.g. on serial photography), even in the absence of visible scalp inflammation.	- 87. Intralesional corticosteroids should be considered in patients with clinical signs of activity in patients with progressive hair loss (e.g. on serial photography), even in the absence of visible scalp inflammation.	Intralesional corticosteroids should be considered in patients with clinical signs of activity in patients with progressive hair loss (e.g. on serial photography),even in the absence of visible scalp inflammation.
Intralesional Therapy	Intralesional Therapy	Q.187	183 - 88. For use on the scalp Intralesional corticosteroids have an optimal dose of: a. 2.5mg/ml	- 88. For use on the scalp Intralesional corticosteroids have an optimal dose of: a. 2.5mg/ml	For use on the scalp Intralesional corticosteroids have an optimal dose of 2.5mg/ml
Intralesional Therapy	Intralesional Therapy	Q.188	184 - b. 5mg/ml	- b. 5mg/ml	For use on the scalp Intralesional corticosteroids have an optimal dose of 5mg/ml
Intralesional Therapy	Intralesional Therapy	Q.189	185 - c. 10mg/ml	- c. 10mg/ml	For use on the scalp Intralesional corticosteroids have an optimal dose of 10mg/ml
Intralesional Therapy	Intralesional Therapy	Q.190	186 - 89. For use on the eyebrows Intralesional corticosteroids have an optimal dose of: a. 2.5mg/ml	- 89. For use on the eyebrows Intralesional corticosteroids have an optimal dose of: a. 2.5mg/ml	For use on the eyebrows Intralesional corticosteroids have an optimal dose of 2.5mg/ml
Intralesional Therapy	Intralesional Therapy	Q.191	187 - b. 5mg/ml	- b. 5mg/ml	For use on the eyebrows Intralesional corticosteroids have an optimal dose of 5mg/ml
Intralesional Therapy	Intralesional Therapy	Q.192	188 - c. 10mg/ml	- c. 10mg/ml	For use on the eyebrows Intralesional corticosteroids have an optimal dose of 10mg/ml
Intralesional Therapy	Intralesional Therapy	Q.193	189 - 90. For use on the scalp Intralesional corticosteroids have an optimal interval of injections to the scalp of: a. 4 weekly	- 90. For use on the scalp Intralesional corticosteroids have an optimal interval of injections to the scalp of: a. 4 weekly	For use on the scalp Intralesional corticosteroids have an optimal interval of injections to the scalp of 4 weekly
Intralesional Therapy	Intralesional Therapy	Q.194	190 - b. 6-8 weekly	- b. 6-8 weekly	For use on the scalp Intralesional corticosteroids have an optimal interval of injections to the scalp of 6-8 weekly
Intralesional Therapy	Intralesional Therapy	Q.195	191 - c. 12 weekly	- c. 12 weekly	For use on the scalp Intralesional corticosteroids have an optimal interval of injections to the scalp of 12 weekly
Intralesional Therapy	Intralesional Therapy	Q.196	192 - 91. For use on the eyebrows Intralesional corticosteroids have an optimal interval of injections of: a. 4 weekly	- 91. For use on the eyebrows Intralesional corticosteroids have an optimal interval of injections of: a. 4 weekly	For use on the eyebrows Intralesional corticosteroids have an optimal interval of injections of 4 weekly
Intralesional Therapy	Intralesional Therapy	Q.197	193 - b. 6-8 weekly	- b. 6-8 weekly	For use on the eyebrows Intralesional corticosteroids have an optimal interval of injections of 6-8 weekly
Intralesional Therapy	Intralesional Therapy	Q.198	194 - c. 12 weekly	- c. 12 weekly	For use on the eyebrows Intralesional corticosteroids have an optimal interval of injections of 12 weekly
Intralesional Therapy	Intralesional Therapy	Q.199	195 - 92. Long term FFA prognosis with intralesional corticosteroid treatment is: a. good for the scalp	- 92. Long term FFA prognosis with intralesional corticosteroid treatment is: a. good for the scalp	Long term FFA prognosis with intralesional corticosteroid treatment is good for the scalp
Intralesional Therapy	Intralesional Therapy	Q.200	196 - b. good for the eyebrows	- b. good for the eyebrows	Long term FFA prognosis with intralesional corticosteroid treatment is good for the eyebrows
Intralesional Therapy	Intralesional Therapy	Q.201	197 - 93. Platelet rich plasma injections: a. are an effective treatment option for FFA	- 93. Platelet rich plasma injections: a. are an effective treatment option for FFA	Platelet rich plasma injections are an effective treatment option for FFA
Intralesional Therapy	Intralesional Therapy	Q.202	198 - b. are effective as an adjunct to medical therapy for FFA	- b. are effective as an adjunct to medical therapy for FFA	Platelet rich plasma injections are effective as an adjunct to medical therapy for FFA
Intralesional Therapy	Intralesional Therapy	Q.203	199 - c. should be to area(s) of activity	- c. should be to area(s) of activity	Platelet rich plasma injections should be to area(s) of activity
Intralesional Therapy	Intralesional Therapy	Q.204	200 - d. can flare FFA	- d. can flare FFA	Platelet rich plasma injections can flare FFA
Systemic Therapy	Immune modulation	Q.205	202 - 94. Hydroxychloroquine is effective: a. for symptoms	- 94. Hydroxychloroquine is effective: a. for symptoms	Hydroxychloroquine is effective for symptoms
Systemic Therapy	Immune modulation	Q.206	203 - b. to halt progression/ induce remission	- b. to halt progression/ induce remission	Hydroxychloroquine is effective to halt progression/ induce remission
Systemic Therapy	Immune modulation	Q.207	204 - c. to promote regrowth	- c. to promote regrowth	Hydroxychloroquine is effective to promote regrowth
Systemic Therapy	Immune modulation	Q.208	201 - 95. Hydroxychloroquine has an optimal dosing of: a. 2-2.5 mg/kg/day	- 95. Hydroxychloroquine has an optimal dosing of: a. 2-2.5 mg/kg/day	Hydroxychloroquine has an optimal dosing of 2-2.5 mg/kg/day
Systemic Therapy	Immune modulation	Q.209	205 - b. 5 mg/kg/day	- b. 5 mg/kg/day	Hydroxychloroquine has an optimal dosing of 5 mg/kg/day
Systemic Therapy	Immune modulation	Q.210	206 - c. 6.5 mg/kg/day	- c. 6.5 mg/kg/day	Hydroxychloroquine has an optimal dosing of 6.5 mg/kg/day
Systemic Therapy	Immune modulation	Q.211	207 - 96. Hydroxychloroquine should be commenced: a. in all patients routinely	- 96. Hydroxychloroquine should be commenced: a. in all patients routinely	Hydroxychloroquine should be commenced in all patients routinely
Systemic Therapy	Immune modulation	Q.212	208 - b. in patients with moderate-severe disease (by Physican Global Assessment)	- b. in patients with moderate-severe disease (by Physican Global Assessment)	Hydroxychloroquine should be commenced in patients with moderate-severe disease (by Physican Global Assessment)
Systemic Therapy	Immune modulation	Q.213	209 - c. in patients with clinical signs of activity e.g. peripilar scaling/ erythema in presence of positive hair pull test	- c. in patients with clinical signs of activity e.g. peripilar scaling/ erythema in presence of positive hair pull test	Hydroxychloroquine should be commenced in patients with clinical signs of activity e.g. peripilar scaling/ erythema in presence of positive hair pull test
Systemic Therapy	Immune modulation	Q.214	210 - d. in patients with clinical signs of activity e.g. peripilar scaling/ erythema even if hair pull test negative	- d. in patients with clinical signs of activity e.g. peripilar scaling/ erythema even if hair pull test negative	Hydroxychloroquine should be commenced in patients with clinical signs of activity e.g. peripilar scaling/ erythema even if hair pull test negative
Systemic Therapy	Immune modulation	Q.215	211 - e. in patients with progressive hair loss (e.g. on serial photography) even in the absence of visible scalp inflammation.	- e. in patients with progressive hair loss (e.g. on serial photography) even in the absence of visible scalp inflammation.	Hydroxychloroquine should be commenced in patients with progressive hair loss (e.g. on serial photography) even in the absence of visible scalp inflammation.
Systemic Therapy	Immune modulation	Q.216	212 - 97. Systemic corticosteroids are an effective treatment option for FFA	- 97. Systemic corticosteroids are an effective treatment option for FFA	Systemic corticosteroids are an effective treatment option for FFA
Systemic Therapy	Immune modulation	Q.217	213 - 98. Systemic corticosteroids have an optimal dosing of: a. prednisolone equivalent <0.25 mg/kg daily	- 98. Systemic corticosteroids have an optimal dosing of: a. prednisolone equivalent <0.25 mg/kg daily	Systemic corticosteroids have an optimal dosing of prednisolone equivalent <0.25 mg/kg daily
Systemic Therapy	Immune modulation	Q.218	214 - b. prednisolone equivalent 0.5 mg/kg daily	- b. prednisolone equivalent 0.5 mg/kg daily	Systemic corticosteroids have an optimal dosing of prednisolone equivalent 0.5 mg/kg daily
Systemic Therapy	Immune modulation	Q.219	215 - c. prednisolone equivalent 1 mg/kg daily	- c. prednisolone equivalent 1 mg/kg daily	Systemic corticosteroids have an optimal dosing of prednisolone equivalent 1 mg/kg daily
Systemic Therapy	Immune modulation	Q.220	216 - 99. The duration of treatment with systemic corticosteroids should be: a. 1 week before weaning	- 99. The duration of treatment with systemic corticosteroids should be: a. 1 week before weaning	The duration of treatment with systemic corticosteroids should be 1 week before weaning
Systemic Therapy	Immune modulation	Q.221	217 - b. 2 weeks before weaning	- b. 2 weeks before weaning	The duration of treatment with systemic corticosteroids should be 2 weeks before weaning
Systemic Therapy	Immune modulation	Q.222	218 - c. 4 weeks before weaning	- c. 4 weeks before weaning	The duration of treatment with systemic corticosteroids should be 4 weeks before weaning
Systemic Therapy	Immune modulation	Q.223	219 - d. 6 weeks before weaning	- d. 6 weeks before weaning	The duration of treatment with systemic corticosteroids should be 6 weeks before weaning
Systemic Therapy	Immune modulation	Q.224	220 - e. 8 weeks or longer before weaning	- e. 8 weeks or longer before weaning	The duration of treatment with systemic corticosteroids should be 8 weeks or longer before weaning
Systemic Therapy	Immune modulation	Q.225	221 - 100. The following antibiotics are effective treatment options for FFA: a. Doxycycline 100mg OD	- 100. The following antibiotics are effective treatment options for FFA: a. Doxycycline 100mg OD	The following antibiotics are effective treatment options for FFA: Doxycycline 100mg OD
Systemic Therapy	Immune modulation	Q.226	222 - b. Minocycline 50mg BD	- b. Minocycline 50mg BD	The following antibiotics are effective treatment options for FFA: Minocycline 50mg BD
Systemic Therapy	Immune modulation	Q.227	223 - c. Tetracycline 500mg BD	- c. Tetracycline 500mg BD	The following antibiotics are effective treatment options for FFA: Tetracycline 500mg BD
Systemic Therapy	Immune modulation	Q.228	224 - d. Lymecycline 408mg OD	- d. Lymecycline 408mg OD	The following antibiotics are effective treatment options for FFA: Lymecycline 408mg OD
Systemic Therapy	Immune modulation	Q.229	225 - 101. Oral antihistamines are an effective treatment option for FFA	- 101. Oral antihistamines are an effective treatment option for FFA	Oral antihistamines are an effective treatment option for FFA
Systemic Therapy	Immune modulation	Q.230	226 - 102. Naltrexone low-dose is an effective treatment option for FFA: a. 1 mg daily	- 102. Naltrexone low-dose is an effective treatment option for FFA: a. 1 mg daily	Naltrexone low-dose is an effective treatment option for FFA: 1 mg daily
Systemic Therapy	Immune modulation	Q.231	227 - b. 2 mg daily	- b. 2 mg daily	Naltrexone low-dose is an effective treatment option for FFA: 2 mg daily
Systemic Therapy	Immune modulation	Q.232	228 - c. 3 mg daily	- c. 3 mg daily	Naltrexone low-dose is an effective treatment option for FFA: 3 mg daily
Systemic Therapy	Immune modulation	Q.233	229 - d. 4 mg daily	- d. 4 mg daily	Naltrexone low-dose is an effective treatment option for FFA: 4 mg daily
Systemic Therapy	Immune modulation	Q.234	230 - e. 5 mg daily	- e. 5 mg daily	Naltrexone low-dose is an effective treatment option for FFA: 5 mg daily
Systemic Therapy	Steroid sparing agents	Q.235	231 - 103. Ciclosporin is an effective treatment option for FFA	- 103. Ciclosporin is an effective treatment option for FFA	Ciclosporin is an effective treatment option for FFA
Systemic Therapy	Steroid sparing agents	Q.236	232 - 104. Ciclosporin has an optimal dosing of: a. 1 mg/kg/day	- 104. Ciclosporin has an optimal dosing of: a. 1 mg/kg/day	Ciclosporin has an optimal dosing of: 1 mg/kg/day
Systemic Therapy	Steroid sparing agents	Q.237	233 - b. 2 mg/kg/day	- b. 2 mg/kg/day	Ciclosporin has an optimal dosing of: 2 mg/kg/day
Systemic Therapy	Steroid sparing agents	Q.238	234 - c. 3 mg/kg/day	- c. 3 mg/kg/day	Ciclosporin has an optimal dosing of: 3 mg/kg/day
Systemic Therapy	Steroid sparing agents	Q.239	235 - d. 4 mg/kg/day	- d. 4 mg/kg/day	Ciclosporin has an optimal dosing of: 4 mg/kg/day
Systemic Therapy	Steroid sparing agents	Q.240	236 - e. 5 mg/kg/day	- e. 5 mg/kg/day	Ciclosporin has an optimal dosing of: 5 mg/kg/day
Systemic Therapy	Steroid sparing agents	Q.241	237 - 105. Methotrexate is an effective treatment option for FFA	- 105. Methotrexate is an effective treatment option for FFA	Methotrexate is an effective treatment option for FFA
Systemic Therapy	Steroid sparing agents	Q.242	238 - 106.Methotrexate has an optimal dosing of: a. 10 mg weekly	- 106.Methotrexate has an optimal dosing of: a. 10 mg weekly	Methotrexate has an optimal dosing of:10 mg weekly
Systemic Therapy	Steroid sparing agents	Q.243	239 - b. 15mg weekly	- b. 15mg weekly	Methotrexate has an optimal dosing of:15mg weekly
Systemic Therapy	Steroid sparing agents	Q.244	240 - c. 20 mg weekly	- c. 20 mg weekly	Methotrexate has an optimal dosing of: 20 mg weekly
Systemic Therapy	Steroid sparing agents	Q.245	241 - d. 25 mg weekly	- d. 25 mg weekly	Methotrexate has an optimal dosing of: 25 mg weekly
Systemic Therapy	Steroid sparing agents	Q.246	242 - e. 30 mg weekly	- e. 30 mg weekly	Methotrexate has an optimal dosing of: 30 mg weekly
Systemic Therapy	Steroid sparing agents	Q.247	243 - 107. Mycophenolate mofetil is an effective treatment option for FFA	- 107. Mycophenolate mofetil is an effective treatment option for FFA	Mycophenolate mofetil is an effective treatment option for FFA
Systemic Therapy	Steroid sparing agents	Q.248	244 - 108. Mycophenolate mofetil has an optimal dosing of: a. <1g daily	- 108. Mycophenolate mofetil has an optimal dosing of: a. <1g daily	Mycophenolate mofetil has an optimal dosing of: <1g daily
Systemic Therapy	Steroid sparing agents	Q.249	245 - b. 1-2g daily	- b. 1-2g daily	Mycophenolate mofetil has an optimal dosing of: 1-2g daily
Systemic Therapy	Steroid sparing agents	Q.250	246 - c. 2-3g daily	- c. 2-3g daily	Mycophenolate mofetil has an optimal dosing of: 2-3g daily
Systemic Therapy	Steroid sparing agents	Q.251	247 - 109. Tofacitinib is an effective treatment option for FFA	- 109. Tofacitinib is an effective treatment option for FFA	Tofacitinib is an effective treatment option for FFA
Systemic Therapy	Steroid sparing agents	Q.252	248 - 110. Tofacitinib has an optimal dosing of: a. 5mg daily	- 110. Tofacitinib has an optimal dosing of: a. 5mg daily	Tofacitinib has an optimal dosing of: 5mg daily
Systemic Therapy	Steroid sparing agents	Q.253	249 - b. 10 mg daily	- b. 10 mg daily	Tofacitinib has an optimal dosing of: 10 mg daily
Systemic Therapy	Steroid sparing agents	Q.254	250 - c. 15 mg daily	- c. 15 mg daily	Tofacitinib has an optimal dosing of: 15 mg daily
Systemic Therapy	Steroid sparing agents	Q.255	251 - d. 20 mg daily	- d. 20 mg daily	Tofacitinib has an optimal dosing of: 20 mg daily
Systemic Therapy	Steroid sparing agents	Q.256	252 - 111. Ruxolitinib is an effective treatment option for FFA	- 111. Ruxolitinib is an effective treatment option for FFA	Ruxolitinib is an effective treatment option for FFA
Systemic Therapy	Steroid sparing agents	Q.257	253 - 112. Ruxolitinib has an optimal dosing of: a. 5mg BD	- 112. Ruxolitinib has an optimal dosing of: a. 5mg BD	Ruxolitinib has an optimal dosing of: 5mg BD
Systemic Therapy	Steroid sparing agents	Q.258	254 - b. 10mg BD	- b. 10mg BD	Ruxolitinib has an optimal dosing of: 10mg BD
Systemic Therapy	Steroid sparing agents	Q.259	255 - c. 15mg BD	- c. 15mg BD	Ruxolitinib has an optimal dosing of: 15mg BD
Systemic Therapy	Steroid sparing agents	Q.260	256 - d. 20mg BD	- d. 20mg BD	Ruxolitinib has an optimal dosing of: 20mg BD
Systemic Therapy	Hormonal modulation	Q.261	258 - 113. 5-alpha reductase inhibitors are: a. an effective treatment option for FFA	- 113. 5-alpha reductase inhibitors are: a. an effective treatment option for FFA	5-alpha reductase inhibitors are an effective treatment option for FFA
Systemic Therapy	Hormonal modulation	Q.262	257 - b. only effective if concomitant pattern hair loss (androgenetic alopecia) is present	- b. only effective if concomitant pattern hair loss (androgenetic alopecia) is present	5-alpha reductase inhibitors are only effective if concomitant pattern hair loss (androgenetic alopecia) is present
Systemic Therapy	Hormonal modulation	Q.263	259 - c. effective to halt progression/ induce remission	- c. effective to halt progression/ induce remission	5-alpha reductase inhibitors are effective to halt progression/ induce remission
Systemic Therapy	Hormonal modulation	Q.264	260 - d. effective to promote regrowth	- d. effective to promote regrowth	5-alpha reductase inhibitors are effective to promote regrowth
Systemic Therapy	Hormonal modulation	Q.265	261 - 114. 5-alpha reductase inhibitors should be commenced: a. only in patients with concomitant pattern hair loss (androgenetic alopecia)	- 114. 5-alpha reductase inhibitors should be commenced: a. only in patients with concomitant pattern hair loss (androgenetic alopecia)	5-alpha reductase inhibitors should be commenced only in patients with concomitant pattern hair loss (androgenetic alopecia)
Systemic Therapy	Hormonal modulation	Q.266	262 - b. in patients with clinical signs of activity e.g. peripilar scaling/ erythema	- b. in patients with clinical signs of activity e.g. peripilar scaling/ erythema	5-alpha reductase inhibitors should be commenced in patients with clinical signs of activity e.g. peripilar scaling/ erythema
Systemic Therapy	Hormonal modulation	Q.267	263 - c. in patients with progressive hair loss (e.g. on serial photography) even in the absence of visible scalp inflammation	- c. in patients with progressive hair loss (e.g. on serial photography) even in the absence of visible scalp inflammation	5-alpha reductase inhibitors should be commenced in patients with progressive hair loss (e.g. on serial photography) even in the absence of visible scalp inflammation
Systemic Therapy	Hormonal modulation	Q.268	264 - 115. Finasteride has an optimal dosing of: a. 1 mg daily	- 115. Finasteride has an optimal dosing of: a. 1 mg daily	Finasteride has an optimal dosing of 1 mg daily
Systemic Therapy	Hormonal modulation	Q.269	265 - b. 1.25 mg daily	- b. 1.25 mg daily	Finasteride has an optimal dosing of 1.25 mg daily
Systemic Therapy	Hormonal modulation	Q.270	266 - c. 2 mg daily	- c. 2 mg daily	Finasteride has an optimal dosing of 2 mg daily
Systemic Therapy	Hormonal modulation	Q.271	267 - d. 2.5 mg daily	- d. 2.5 mg daily	Finasteride has an optimal dosing of 2.5 mg daily
Systemic Therapy	Hormonal modulation	Q.272	268 - e. 3 mg daily	- e. 3 mg daily	Finasteride has an optimal dosing of 3 mg daily
Systemic Therapy	Hormonal modulation	Q.273	269 - f. 4 mg daily	- f. 4 mg daily	Finasteride has an optimal dosing of 4 mg daily
Systemic Therapy	Hormonal modulation	Q.274	270 - g. 5 mg daily	- g. 5 mg daily	Finasteride has an optimal dosing of 5 mg daily
Systemic Therapy	Hormonal modulation	Q.275	271 - 116. Dutasteride has an optimal dosing of: a. 0.1mg daily	- 116. Dutasteride has an optimal dosing of: a. 0.1mg daily	Dutasteride has an optimal dosing of 0.1mg daily
Systemic Therapy	Hormonal modulation	Q.276	272 - b. 0.25mg daily	- b. 0.25mg daily	Dutasteride has an optimal dosing of 0.25mg daily
Systemic Therapy	Hormonal modulation	Q.277	273 - c. 0.5mg daily	- c. 0.5mg daily	Dutasteride has an optimal dosing of 0.5mg daily
Systemic Therapy	Hormonal modulation	Q.278	274 - d. 1mg daily	- d. 1mg daily	Dutasteride has an optimal dosing of 1mg daily
Systemic Therapy	Hormonal modulation	Q.279	275 - e. 2mg daily	- e. 2mg daily	Dutasteride has an optimal dosing of 2mg daily
Systemic Therapy	Hormonal modulation	Q.279 a		NEW Dutasteride has an optimal dosing of 0.5mg weekly	Dutasteride has an optimal dosing of 0.5mg weekly
Systemic Therapy	Hormonal modulation	Q.280	276 - 117. Flutamide is an effective treatment option for FFA	- 117. Flutamide is an effective treatment option for FFA	Flutamide is an effective treatment option for FFA
Systemic Therapy	Hormonal modulation	Q.281	277 - 118. Flutamide has an optimal dosing of: a. ≤62.5mg daily	- 118. Flutamide has an optimal dosing of: a. ≤62.5mg daily	Flutamide has an optimal dosing of ≤62.5mg daily
Systemic Therapy	Hormonal modulation	Q.282	278 - b. >62.5 and ≤125mg daily	- b. >62.5 and ≤125mg daily	Flutamide has an optimal dosing of >62.5mg ≤125mg daily
Systemic Therapy	Hormonal modulation	Q.283	279 - c. >125mg daily	- c. >125mg daily	Flutamide has an optimal dosing of >125mg daily
Systemic Therapy	Hormonal modulation	Q.284	280 - 119. Bicalutamide is an effective treatment option for FFA	- 119. Bicalutamide is an effective treatment option for FFA	Bicalutamide is an effective treatment option for FFA
Systemic Therapy	Hormonal modulation	Q.285	281 - 120. Bicalutamide has an optimal dosing of: a. 10mg daily	- 120. Bicalutamide has an optimal dosing of: a. 10mg daily	Bicalutamide has an optimal dosing of 10mg daily
Systemic Therapy	Hormonal modulation	Q.286	282 - b. 12.5 mg daily	- b. 12.5 mg daily	Bicalutamide has an optimal dosing of 12.5mg daily
Systemic Therapy	Hormonal modulation	Q.287	283 - c. 25 mg daily	- c. 25 mg daily	Bicalutamide has an optimal dosing of 25mg daily
Systemic Therapy	Hormonal modulation	Q.288	284 - d. 30mg daily	- d. 30mg daily	Bicalutamide has an optimal dosing of 30mg daily
Systemic Therapy	Hormonal modulation	Q.289	285 - e. 50mg daily	- e. 50mg daily	Bicalutamide has an optimal dosing of 50mg daily
Systemic Therapy	Hormonal modulation	Q.290	286 - f. >50mg daily	- f. >50mg daily	Bicalutamide has an optimal dosing of >50mg daily
Systemic Therapy	Hormonal modulation	Q.291	287 - 121. Spironolactone is an effective treatment option for FFA	- 121. Spironolactone is an effective treatment option for FFA	Spironolactone is an effective treatment option for FFA
Systemic Therapy	Hormonal modulation	Q.292	288 - 122. Spironolactone has an optimal dosing of: a. 25mg daily	- 122. Spironolactone has an optimal dosing of: a. 25mg daily	Spironolactone has an optimal dosing of 25mg daily
Systemic Therapy	Hormonal modulation	Q.293	289 - b. 50mg daily	- b. 50mg daily	Spironolactone has an optimal dosing of 50mg daily
Systemic Therapy	Hormonal modulation	Q.294	290 - c. 100mg daily	- c. 100mg daily	Spironolactone has an optimal dosing of 100mg daily
Systemic Therapy	Hormonal modulation	Q.295	291 - d. 200mg daily	- d. 200mg daily	Spironolactone has an optimal dosing of 200mg daily
Systemic Therapy	Retinoids	Q.296	292 - 123. Isotretinoin is an effective treatment option for FFA	- 123. Isotretinoin is an effective treatment option for FFA	Isotretinoin is an effective treatment option for FFA
Systemic Therapy	Retinoids	Q.297	293 - 124. Isotretinoin has an optimal dosing of: a. <0.25 mg/kg daily	- 124. Isotretinoin has an optimal dosing of: a. <0.25 mg/kg daily	Isotretinoin has an optimal dosing of <0.25 mg/kg daily
Systemic Therapy	Retinoids	Q.298	294 - b. 0.25 mg/kg daily	- b. 0.25 mg/kg daily	Isotretinoin has an optimal dosing of 0.25 mg/kg daily
Systemic Therapy	Retinoids	Q.299	295 - c. 0.5 mg/ kg/ daily	- c. 0.5 mg/ kg/ daily	Isotretinoin has an optimal dosing of 0.5 mg/ kg/ daily
Systemic Therapy	Retinoids	Q.300	296 - d. 1 mg/kg daily	- d. 1 mg/kg daily	Isotretinoin has an optimal dosing of 1 mg/kg daily
Systemic Therapy	Retinoids	Q.301	297 - 125. Acitretin is an effective treatment option for FFA	- 125. Acitretin is an effective treatment option for FFA	Acitretin is an effective treatment option for FFA
Systemic Therapy	Retinoids	Q.302	298 - 126. Acitretin has an optimal dosing of: a. 0.1 mg/kg daily	- 126. Acitretin has an optimal dosing of: a. 0.1 mg/kg daily	Acitretin has an optimal dosing of 0.1 mg/kg daily
Systemic Therapy	Retinoids	Q.303	299 - b. 0.25 mg/kg daily	- b. 0.25 mg/kg daily	Acitretin has an optimal dosing of 0.25 mg/kg daily
Systemic Therapy	Retinoids	Q.304	300 - c. 0.5 mg/ kg/ daily	- c. 0.5 mg/ kg/ daily	Acitretin has an optimal dosing of 0.5 mg/ kg/ daily
Systemic Therapy	Pioglitazone	Q.305	301 - 127. Pioglitazone is an effective treatment option for FFA	- 127. Pioglitazone is an effective treatment option for FFA	Pioglitazone is an effective treatment option for FFA
Systemic Therapy	Pioglitazone	Q.306	302 - 128.Pioglitazone has an optimal dosing of: a. 15mg daily	- 128.Pioglitazone has an optimal dosing of: a. 15mg daily	Pioglitazone has an optimal dosing of 15mg daily
Systemic Therapy	Pioglitazone	Q.307	303 - b. 30mg daily	- b. 30mg daily	Pioglitazone has an optimal dosing of 30mg daily
Systemic Therapy	Pioglitazone	Q.308	304 - c. 45mg daily	- c. 45mg daily	Pioglitazone has an optimal dosing of 45mg daily
Systemic Therapy	Oral Minoxidil	Q.309	305 - 129. Oral minoxidil is an effective treatment option for FFA	- 129. Oral minoxidil is an effective treatment option for FFA	Oral minoxidil is an effective treatment option for FFA
Systemic Therapy	Oral Minoxidil	Q.310	306 - 130. Oral minoxidil is most effective when used in combination with other treatments	- 130. Oral minoxidil is most effective when used in combination with other treatments	Oral minoxidil is most effective when used in combination with other treatments
Physical: Laser and light	Excimer laser	Q.311	307 - 131. Excimer laser is an effective treatment option for FFA	- 131. Excimer laser is an effective treatment option for FFA	Excimer laser is an effective treatment option for FFA
Physical: Laser and light		Q.312	308 - 132. Excimer laser is most effective as an adjunctive treatment (when used in combination with medical therapy) for FFA	- 132. Excimer laser is most effective as an adjunctive treatment (when used in combination with medical therapy) for FFA	Excimer laser is most effective as an adjunctive treatment (when used in combination with medical therapy) for FFA
Physical: Laser and light	Fractional ablative CO2 laser	Q.313	309 - 133. Fractional ablative CO2 laser is: a. an effective treatment option for FFA	- 133. Fractional ablative CO2 laser is: a. an effective treatment option for FFA	Fractional ablative CO2 laser is an effective treatment option for FFA
Physical: Laser and light		Q.314	310 - b. most effective as an adjunctive treatment (when used in combination with medical therapy) for FFA	- b. most effective as an adjunctive treatment (when used in combination with medical therapy) for FFA	Fractional ablative CO2 laser is most effective as an adjunctive treatment (when used in combination with medical therapy) for FFA
Physical: Laser and light	Fractional non-ablative laser	Q.315	311 - 134. Fractional non-ablative laser is: a. an effective treatment option for FFA	- 134. Fractional non-ablative laser is: a. an effective treatment option for FFA	Fractional non-ablative laser is an effective treatment option for FFA
Physical: Laser and light		Q.316	312 - b. most effective as an adjunctive treatment (when used in combination with medical therapy) for FFA	- b. most effective as an adjunctive treatment (when used in combination with medical therapy) for FFA	Fractional non-ablative laser is most effective as an adjunctive treatment (when used in combination with medical therapy) for FFA
Physical: Laser and light	Low level laser light/ LED light	Q.317	313 - 135. Low level laser light/ led light treatment is: a. an effective treatment option for FFA	- 135. Low level laser light/ led light treatment is: a. an effective treatment option for FFA	Low level laser light/ led light treatment is an effective treatment option for FFA
Physical: Laser and light		Q.318	314 - b. most effective as an adjunctive treatment (when used in combination with medical therapy) for FFA	- b. most effective as an adjunctive treatment (when used in combination with medical therapy) for FFA	Low level laser light/ led light treatment is most effective as an adjunctive treatment (when used in combination with medical therapy) for FFA
Physical: Surgical	Hair transplantation	Q.319	315 - 136. Hair transplantation is never indicated for FFA	- 136. Hair transplantation is never indicated for FFA	Hair transplantation is never indicated for FFA
Physical: Surgical	Hair transplantation	Q.320	316 - 137. The optimal timing for hair transplantation is: a. while FFA is active	- 137. The optimal timing for hair transplantation is: a. while FFA is active	The optimal timing for hair transplantation is while FFA is active
Physical: Surgical	Hair transplantation	Q.321	317 - b. 3 months of no activity	- b. 3 months of no activity	The optimal timing for hair transplantation is 3 months of no activity
Physical: Surgical	Hair transplantation	Q.322	318 - c. 6 months of no activity	- c. 6 months of no activity	The optimal timing for hair transplantation is 6 months of no activity
Physical: Surgical	Hair transplantation	Q.323	319 - d. 12 months of no activity	- d. 12 months of no activity	The optimal timing for hair transplantation is 12 months of no activity
Physical: Surgical	Hair transplantation	Q.324	320 - e. 18 months of no activity	- e. 18 months of no activity	The optimal timing for hair transplantation is 18 months of no activity
Physical: Surgical	Hair transplantation	Q.325	321 - f. 24 months of no activity	- f. 24 months of no activity	The optimal timing for hair transplantation is 24 months of no activity
Physical: Surgical	Hair transplantation	Q.326	322 - g. >24 months of no activity	- g. >24 months of no activity	The optimal timing for hair transplantation is >24 months of no activity
Physical: Surgical	Hair transplantation	Q.327	323 - 138. Hair transplantation can be considered in FFA if: a. no symptoms, perifollicular erythema, follicular hyperkeratosis, negative hair pull test	- 138. Hair transplantation can be considered in FFA if: a. no symptoms, perifollicular erythema, follicular hyperkeratosis, negative hair pull test	Hair transplantation can be considered in FFA if no symptoms, perifollicular erythema, follicular hyperkeratosis, negative hair pull test
Physical: Surgical	Hair transplantation	Q.328	324 - b. no progression of hair loss on serial photography regardless of other signs	- b. no progression of hair loss on serial photography regardless of other signs	Hair transplantation can be considered in FFA if no progression of hair loss on serial photography regardless of other signs
Physical: Surgical	Hair transplantation	Q.329	325 - 139. Hair transplantation may be considered if signs of activity are present as long as performed whilst continuing on medical therapy.	- 139. Hair transplantation may be considered if signs of activity are present as long as performed whilst continuing on medical therapy.	Hair transplantation may be considered if signs of activity are present, as long as performed whilst continuing on medical therapy.
Physical: Surgical	Hair transplantation	Q.330	326 - 140. Hair transplantation may reactivate FFA	- 140. Hair transplantation may reactivate FFA	Hair transplantation may reactivate FFA
Physical: Surgical	Hair transplantation	Q.331	327 - 141. Typical long-term outcome of hair transplantation is loss of >50% of the transplanted hairs: a. <3 years post hair transplantation	- 141. Typical long-term outcome of hair transplantation is loss of >50% of the transplanted hairs: a. <3 years post hair transplantation	Typical long-term outcome of hair transplantation is loss of >50% of the transplanted hairs <3 years post hair transplantation
Physical: Surgical	Hair transplantation	Q.332	328 - b. 3-5 years post hair transplantation	- b. 3-5 years post hair transplantation	Typical long-term outcome of hair transplantation is loss of >50% of the transplanted hairs 3-5 years post hair transplantation
Physical: Surgical	Hair transplantation	Q.333	329 - c. >5 years post hair transplantation	- c. >5 years post hair transplantation	Typical long-term outcome of hair transplantation is loss of >50% of the transplanted hairs >5 years post hair transplantation
Physical: Surgical	Hair transplantation	Q.334	330 - 142. FFA hair transplant patients should be maintained on medical therapy for the following duration after hair transplantation: a. <3 years	- 142. FFA hair transplant patients should be maintained on medical therapy for the following duration after hair transplantation: a. <3 years	FFA hair transplant patients should be maintained on medical therapy for the following time duration after hair transplantation <3 years
Physical: Surgical	Hair transplantation	Q.335	331 - b. 3-5 years	- b. 3-5 years	FFA hair transplant patients should be maintained on medical therapy for the following time duration after hair transplantation 3-5 years
Physical: Surgical	Hair transplantation	Q.336	332 - c. >5 years	- c. >5 years	FFA hair transplant patients should be maintained on medical therapy for the following time duration after hair transplantation >5 years
Physical: Surgical	Hair transplantation	Q.337	333 - d. Indefinitely	- d. Indefinitely	FFA hair transplant patients should be maintained on medical therapy for the following time duration after hair transplantation indefinitely
Physical: Surgical	Hair transplantation	Q.338	334 - e. only if clinical signs of ongoing activity	- e. only if clinical signs of ongoing activity	FFA hair transplant patients should be maintained on medical therapy for the following time duration after hair transplantation only if clinical signs of ongoing activity
Physical: Surgical	Hair transplantation	Q.339	335 - 143. Hairline-lowering surgery is superior to hair transplantation in FFA	- 143. Hairline-lowering surgery is superior to hair transplantation in FFA	Hairline-lowering surgery is superior to hair transplantation in FFA
Physical: Surgical	Hair transplantation	Q.340	336 - 144. The optimal timing for Hairline-lowering surgery is: a. while FFA is active	- 144. The optimal timing for Hairline-lowering surgery is: a. while FFA is active	The optimal timing for Hairline-lowering surgery is while FFA is active
Physical: Surgical	Hair transplantation	Q.341	337 - b. 3 months of no activity	- b. 3 months of no activity	The optimal timing for Hairline-lowering surgery is 3 months of no activity
Physical: Surgical	Hair transplantation	Q.342	338 - c. 6 months of no activity	- c. 6 months of no activity	The optimal timing for Hairline-lowering surgery is 6 months of no activity
Physical: Surgical	Hair transplantation	Q.343	339 - d. 12 months of no activity	- d. 12 months of no activity	The optimal timing for Hairline-lowering surgery is 12 months of no activity
Physical: Surgical	Hair transplantation	Q.344	340 - e. 18 months of no activity	- e. 18 months of no activity	The optimal timing for Hairline-lowering surgery is 18 months of no activity
Physical: Surgical	Hair transplantation	Q.345	341 - f. 24 months of no activity	- f. 24 months of no activity	The optimal timing for Hairline-lowering surgery is 24 months of no activity
Physical: Surgical	Hair transplantation	Q.346	342 - g. >24 months of no activity	- g. >24 months of no activity	The optimal timing for Hairline-lowering surgery is >24 months of no activity
Physical: Surgical	Micro-needling	Q.347	343 - 145. Micro-needling is an effective treatment option for FFA	- 145. Micro-needling is an effective treatment option for FFA	Micro-needling is an effective treatment option for FFA
Physical: Surgical	Micro-needling	Q.348	344 - 146. Micro-needling may reactivate FFA	- 146. Micro-needling may reactivate FFA	Micro-needling may reactivate FFA
Cosmetic camouflage		Q.349	346 - 147. Cosmetic camouflage should be discussed for all patients	- 147. Cosmetic camouflage should be discussed for all patients	Cosmetic camouflage should be discussed for all patients
Cosmetic camouflage		Q.350	347 - 148. Scalp micropigmentation may reactivate FFA	- 148. Scalp micropigmentation may reactivate FFA	Scalp micropigmentation may reactivate FFA
Cosmetic camouflage		Q.351	345 - 149. Eyebrow tattooing may reactivate FFA	- 149. Eyebrow tattooing may reactivate FFA	Eyebrow tattooing may reactivate FFA
General advice	Sunscreen/ sun protection	Q.352	349 - 150. With regards to sunscreen/ sun protection: a. patients should be counselled on avoidance of sunscreen use on the forehead/ eyebrow region	- 150. With regards to sunscreen/ sun protection: a. patients should be counselled on avoidance of sunscreen use on the forehead/ eyebrow region	With regards to sunscreen/ sun protection: patients should be counselled on avoidance of sunscreen use on the forehead/ eyebrow region
General advice	Sunscreen/ sun protection	Q.353	350 - b. patients should be counselled to avoid using sunscreen altogether	- b. patients should be counselled to avoid using sunscreen altogether	With regards to sunscreen/ sun protection: patients should be counselled to avoid using sunscreen altogether
General advice	Sunscreen/ sun protection	Q.354	348 - c. chemical sunscreen only should be avoided	- c. chemical sunscreen only should be avoided	With regards to sunscreen/ sun protection: chemical sunscreen only should be avoided
General advice	Sunscreen/ sun protection	Q.355	351 - d. physical sunscreen only should be avoided	- d. physical sunscreen only should be avoided	With regards to sunscreen/ sun protection: physical sunscreen only should be avoided
General advice	Sunscreen/ sun protection	Q.356	352 - e. patients should be advised to use alternative modes of sun protection e.g. hat	- e. patients should be advised to use alternative modes of sun protection e.g. hat	With regards to sunscreen/ sun protection: patients should be advised to use alternative modes of sun protection e.g. hat
Prognosis	Factors affecting prognosis	Q.357	353 - 151. Factors affecting prognosis of FFA: a. late menarche	- 151. Factors affecting prognosis of FFA: a. late menarche	Factors affecting prognosis of FFA:late menarche
Prognosis	Factors affecting prognosis	Q.358	354 - b. early menopause	- b. early menopause	Factors affecting prognosis of FFA:early menopause
Prognosis	Factors affecting prognosis	Q.359	355 - c. presence of clinical inflammation: peripilar scaling peripilar erythema	- c. presence of clinical inflammation: peripilar scaling peripilar erythema	Factors affecting prognosis of FFA:presence of clinical inflammation: peripilar scaling, peripilar erythema
Prognosis	Factors affecting prognosis	Q.360	356 - d. positive hair pull test	- d. positive hair pull test	Factors affecting prognosis of FFA:positive hair pull test
Prognosis	Factors affecting prognosis	Q.361	357 - e. presence of symptoms	- e. presence of symptoms	Factors affecting prognosis of FFA:presence of symptoms
Prognosis	Factors affecting prognosis	Q.362	358 - f. facial papules	- f. facial papules	Factors affecting prognosis of FFA:facial papules
Prognosis	Factors affecting prognosis	Q.363	359 - g. non scalp involvement (axillae, pubic and body hair loss)	- g. non scalp involvement (axillae, pubic and body hair loss)	Factors affecting prognosis of FFA:non scalp involvement (axillae, pubic and body hair loss)
Prognosis	Factors affecting prognosis	Q.364	360 - h. diffuse pattern	- h. diffuse pattern	Factors affecting prognosis of FFA:diffuse pattern
Prognosis	Factors affecting prognosis	Q.365	361 - i. linear pattern	- i. linear pattern	Factors affecting prognosis of FFA:linear pattern
Prognosis	Factors affecting prognosis	Q.366	362 - j. pseudo-fringe pattern	- j. pseudo-fringe pattern	Factors affecting prognosis of FFA:pseudo-fringe pattern
Prognosis	Factors affecting prognosis	Q.366 a		NEW Factors affecting prognosis of FFA: The pseudo-ophiasis pattern	Factors affecting prognosis of FFA:pseudo-ophiasis pattern
Treatment initation and discontinuation	Treatment initation and discontinuation	Q.367	363 - 152. With regards to the time of commencement/ aggressiveness of therapy: a. treatment should be commenced as soon as possible at time of diagnosis	- 152. With regards to the time of commencement/ aggressiveness of therapy: a. treatment should be commenced as soon as possible at time of diagnosis	With regards to the time of commencement/ aggressiveness of therapy: treatment should be commenced as soon as possible at time of diagnosis
Treatment initation and discontinuation	Treatment initation and discontinuation	Q.368	364 - b. if there are no signs of clinical inflammation treatment can be deferred	- b. if there are no signs of clinical inflammation treatment can be deferred	With regards to the time of commencement/ aggressiveness of therapy: if there are no signs of clinical inflammation treatment can be deferred
Treatment initation and discontinuation	Treatment initation and discontinuation	Q.369	365 - c. monitoring is an appropriate option for asymptomatic patients	- c. monitoring is an appropriate option for asymptomatic patients	With regards to the time of commencement/ aggressiveness of therapy: monitoring is an appropriate option for asymptomatic patients
Treatment initation and discontinuation	Treatment initation and discontinuation	Q.370	366 - d. FFA patients require aggressive (i.e. systemic) treatment	- d. FFA patients require aggressive (i.e. systemic) treatment	With regards to the time of commencement/ aggressiveness of therapy: FFA patients require aggressive (i.e. systemic) treatment
Treatment initation and discontinuation	Treatment initation and discontinuation	Q.371	367 - e. aggressiveness of therapy is dependent on and tailored to patient factors (expectations impact on QoL)	- e. aggressiveness of therapy is dependent on and tailored to patient factors (expectations impact on QoL)	With regards to the time of commencement/ aggressiveness of therapy: aggressiveness of therapy is dependent on and tailored to patient factors (expectations impact on QoL)
Treatment initation and discontinuation	Treatment initation and discontinuation	Q.372	368 - 153. With regards to the efficacy of therapy: a. active treatment is expected to improve patient outcomes	- 153. With regards to the efficacy of therapy: a. active treatment is expected to improve patient outcomes	With regards to the efficacy of therapy: active treatment is expected to improve patient outcomes
Treatment initation and discontinuation	Treatment initation and discontinuation	Q.373	369 - b. in general, combination treatment is more effective than monotherapy	- b. in general, combination treatment is more effective than monotherapy	With regards to the efficacy of therapy: in general, combination treatment is more effective than monotherapy
Treatment initation and discontinuation	Treatment initation and discontinuation	Q.374	370 - 154. In general, treatments should be trialled for this duration before determining efficacy (i.e. if not effective at that stage consider ceasing): a. 3 months	- 154. In general, treatments should be trialled for this duration before determining efficacy (i.e. if not effective at that stage consider ceasing): a. 3 months	In general, treatments should be trialled for this duration before determining efficacy (i.e. if not effective at that stage consider ceasing): 3 months
Treatment initation and discontinuation	Treatment initation and discontinuation	Q.375	371 - b. 6 months	- b. 6 months	In general, treatments should be trialled for this duration before determining efficacy (i.e. if not effective at that stage consider ceasing): 6 months
Treatment initation and discontinuation	Treatment initation and discontinuation	Q.376	372 - c. 12 months	- c. 12 months	In general, treatments should be trialled for this duration before determining efficacy (i.e. if not effective at that stage consider ceasing): 12 months
Treatment initation and discontinuation	Treatment initation and discontinuation	Q.377	373 - d. 18 months	- d. 18 months	In general, treatments should be trialled for this duration before determining efficacy (i.e. if not effective at that stage consider ceasing): 18 months
Treatment initation and discontinuation	Treatment initation and discontinuation	Q.378	374 - e. 24 months	- e. 24 months	In general, treatments should be trialled for this duration before determining efficacy (i.e. if not effective at that stage consider ceasing): 24 months
Treatment initation and discontinuation	Treatment initation and discontinuation	Q.379	375 - f. >24 months	- f. >24 months	In general, treatments should be trialled for this duration before determining efficacy (i.e. if not effective at that stage consider ceasing): >24 months
Treatment initation and discontinuation	Treatment initation and discontinuation	Q.380	376 - 155. For women with FFA on 5 alpha reductase inhibitors (finasteride/dutasteride), this may be discontinued after the following period of inactivity (i.e. inactivity for this period indicates disease remission): a. 3 months	- 155. For women with FFA on 5 alpha reductase inhibitors (finasteride/dutasteride), this may be discontinued after the following period of inactivity (i.e. inactivity for this period indicates disease remission): a. 3 months	For women with FFA on 5 alpha reductase inhibitors (finasteride/dutasteride), this may be discontinued after the following period of inactivity (i.e. inactivity for this period indicates disease remission): 3 months
Treatment initation and discontinuation	Treatment initation and discontinuation	Q.381	377 - b. 6 months	- b. 6 months	-For women with FFA on 5 alpha reductase inhibitors (finasteride/dutasteride), this may be discontinued after the following period of inactivity (i.e. inactivity for this period indicates disease remission): 6 months
Treatment initation and discontinuation	Treatment initation and discontinuation	Q.382	378 - c. 12 months	- c. 12 months	For women with FFA on 5 alpha reductase inhibitors (finasteride/dutasteride), this may be discontinued after the following period of inactivity (i.e. inactivity for this period indicates disease remission): 12 months
Treatment initation and discontinuation	Treatment initation and discontinuation	Q.383	379 - d. 18 months	- d. 18 months	For women with FFA on 5 alpha reductase inhibitors (finasteride/dutasteride), this may be discontinued after the following period of inactivity (i.e. inactivity for this period indicates disease remission): 18 months
Treatment initation and discontinuation	Treatment initation and discontinuation	Q.384	380 - e. 24 months	- e. 24 months	For women with FFA on 5 alpha reductase inhibitors (finasteride/dutasteride), this may be discontinued after the following period of inactivity (i.e. inactivity for this period indicates disease remission): 24 months
Treatment initation and discontinuation	Treatment initation and discontinuation	Q.385	381 - f. Never	- f. Never	For women with FFA on 5 alpha reductase inhibitors (finasteride/dutasteride), this may be discontinued after the following period of inactivity (i.e. inactivity for this period indicates disease remission): Never
Treatment initation and discontinuation	Treatment initation and discontinuation	Q.386	382 - 156. For women with FFA on anti-malarial therapy (hydroxychloroquine), this may be discontinued after the following period of inactivity (i.e. inactivity for this period indicates disease remission): a. 3 months	- 156. For women with FFA on anti-malarial therapy (hydroxychloroquine), this may be discontinued after the following period of inactivity (i.e. inactivity for this period indicates disease remission): a. 3 months	For women with FFA on anti-malarial therapy (hydroxychloroquine), this may be discontinued after the following period of inactivity (i.e. inactivity for this period indicates disease remission): 3 months
Treatment initation and discontinuation	Treatment initation and discontinuation	Q.387	383 - b. 6 months	- b. 6 months	For women with FFA on anti-malarial therapy (hydroxychloroquine), this may be discontinued after the following period of inactivity (i.e. inactivity for this period indicates disease remission): 6 months
Treatment initation and discontinuation	Treatment initation and discontinuation	Q.388	384 - c. 12 months	- c. 12 months	For women with FFA on anti-malarial therapy (hydroxychloroquine), this may be discontinued after the following period of inactivity (i.e. inactivity for this period indicates disease remission): 12 months
Treatment initation and discontinuation	Treatment initation and discontinuation	Q.389	385 - d. 18 months	- d. 18 months	For women with FFA on anti-malarial therapy (hydroxychloroquine), this may be discontinued after the following period of inactivity (i.e. inactivity for this period indicates disease remission): 18 months
Treatment initation and discontinuation	Treatment initation and discontinuation	Q.390	386 - e. 24 months	- e. 24 months	For women with FFA on anti-malarial therapy (hydroxychloroquine), this may be discontinued after the following period of inactivity (i.e. inactivity for this period indicates disease remission): 24 months
Treatment initation and discontinuation	Treatment initation and discontinuation	Q.391	387 - f. Never	- f. Never	For women with FFA on anti-malarial therapy (hydroxychloroquine), this may be discontinued after the following period of inactivity (i.e. inactivity for this period indicates disease remission): Never
Treatment initation and discontinuation	Treatment initation and discontinuation	Q.392	388 - 157. For women with FFA on methotrexate, this may be discontinued after the following period of inactivity (i.e. inactivity for this period indicates disease remission): a. 3 months	- 157. For women with FFA on methotrexate, this may be discontinued after the following period of inactivity (i.e. inactivity for this period indicates disease remission): a. 3 months	For women with FFA on methotrexate, this may be discontinued after the following period of inactivity (i.e. inactivity for this period indicates disease remission): 3 months
Treatment initation and discontinuation	Treatment initation and discontinuation	Q.393	389 - b. 6 months	- b. 6 months	For women with FFA on methotrexate, this may be discontinued after the following period of inactivity (i.e. inactivity for this period indicates disease remission): 6 months
Treatment initation and discontinuation	Treatment initation and discontinuation	Q.394	390 - c. 12 months	- c. 12 months	For women with FFA on methotrexate, this may be discontinued after the following period of inactivity (i.e. inactivity for this period indicates disease remission): 12 months
Treatment initation and discontinuation	Treatment initation and discontinuation	Q.395	391 - d. 18 months	- d. 18 months	For women with FFA on methotrexate, this may be discontinued after the following period of inactivity (i.e. inactivity for this period indicates disease remission): 18 months
Treatment initation and discontinuation	Treatment initation and discontinuation	Q.396	392 - e. 24 months	- e. 24 months	For women with FFA on methotrexate, this may be discontinued after the following period of inactivity (i.e. inactivity for this period indicates disease remission): 24 months
Treatment initation and discontinuation	Treatment initation and discontinuation	Q.397	393 - f. Never	- f. Never	For women with FFA on methotrexate, this may be discontinued after the following period of inactivity (i.e. inactivity for this period indicates disease remission): Never
Treatment initation and discontinuation	Treatment initation and discontinuation	Q.398	394 - 158. For women with FFA on cyclosporine, this may be discontinued after the following period of inactivity (i.e. inactivity for this period indicates disease remission): a. 3 months	- 158. For women with FFA on cyclosporine, this may be discontinued after the following period of inactivity (i.e. inactivity for this period indicates disease remission): a. 3 months	For women with FFA on cyclosporine, this may be discontinued after the following period of inactivity (i.e. inactivity for this period indicates disease remission): 3 months
Treatment initation and discontinuation	Treatment initation and discontinuation	Q.399	395 - b. 6 months	- b. 6 months	For women with FFA on cyclosporine, this may be discontinued after the following period of inactivity (i.e. inactivity for this period indicates disease remission): 6 months
Treatment initation and discontinuation	Treatment initation and discontinuation	Q.400	396 - c. 12 months	- c. 12 months	For women with FFA on cyclosporine, this may be discontinued after the following period of inactivity (i.e. inactivity for this period indicates disease remission): 12 months
Treatment initation and discontinuation	Treatment initation and discontinuation	Q.401	397 - d. 18 months	- d. 18 months	For women with FFA on cyclosporine, this may be discontinued after the following period of inactivity (i.e. inactivity for this period indicates disease remission): 18 months
Treatment initation and discontinuation	Treatment initation and discontinuation	Q.402	398 - e. 24 months	- e. 24 months	For women with FFA on cyclosporine, this may be discontinued after the following period of inactivity (i.e. inactivity for this period indicates disease remission): 24 months
Treatment initation and discontinuation	Treatment initation and discontinuation	Q.403	399 - f. Never	- f. Never	For women with FFA on cyclosporine, this may be discontinued after the following period of inactivity (i.e. inactivity for this period indicates disease remission): Never
Treatment initation and discontinuation	Treatment initation and discontinuation	Q.404	400 - 159. For women with FFA on mycophenolate mofetil, this may be discontinued after the following period of inactivity (i.e. inactivity for this period indicates disease remission): a. 3 months	- 159. For women with FFA on mycophenolate mofetil, this may be discontinued after the following period of inactivity (i.e. inactivity for this period indicates disease remission): a. 3 months	For women with FFA on mycophenolate mofetil, this may be discontinued after the following period of inactivity (i.e. inactivity for this period indicates disease remission): 3 months
Treatment initation and discontinuation	Treatment initation and discontinuation	Q.405	401 - b. 6 months	- b. 6 months	For women with FFA on mycophenolate mofetil, this may be discontinued after the following period of inactivity (i.e. inactivity for this period indicates disease remission): 6 months
Treatment initation and discontinuation	Treatment initation and discontinuation	Q.406	402 - c. 12 months	- c. 12 months	For women with FFA on mycophenolate mofetil, this may be discontinued after the following period of inactivity (i.e. inactivity for this period indicates disease remission): 12 months
Treatment initation and discontinuation	Treatment initation and discontinuation	Q.407	403 - d. 18 months	- d. 18 months	For women with FFA on mycophenolate mofetil, this may be discontinued after the following period of inactivity (i.e. inactivity for this period indicates disease remission): 18 months
Treatment initation and discontinuation	Treatment initation and discontinuation	Q.408	404 - e. 24 months	- e. 24 months	For women with FFA on mycophenolate mofetil, this may be discontinued after the following period of inactivity (i.e. inactivity for this period indicates disease remission): 24 months
Treatment initation and discontinuation	Treatment initation and discontinuation	Q.409	405 - f. Never	- f. Never	For women with FFA on mycophenolate mofetil, this may be discontinued after the following period of inactivity (i.e. inactivity for this period indicates disease remission): Never
Treatment initation and discontinuation	Treatment initation and discontinuation	Q.410	406 - 160. For women with FFA on retinoid therapy (acitretin/isotretinoin), this may be discontinued after the following period of inactivity (i.e. inactivity for this period indicates disease remission): a. 3 months	- 160. For women with FFA on retinoid therapy (acitretin/isotretinoin), this may be discontinued after the following period of inactivity (i.e. inactivity for this period indicates disease remission): a. 3 months	For women with FFA on retinoid therapy (acitretin/isotretinoin), this may be discontinued after the following period of inactivity (i.e. inactivity for this period indicates disease remission): 3 months
Treatment initation and discontinuation	Treatment initation and discontinuation	Q.411	407 - b. 6 months	- b. 6 months	For women with FFA on retinoid therapy (acitretin/isotretinoin), this may be discontinued after the following period of inactivity (i.e. inactivity for this period indicates disease remission): 6 months
Treatment initation and discontinuation	Treatment initation and discontinuation	Q.412	408 - c. 12 months	- c. 12 months	For women with FFA on retinoid therapy (acitretin/isotretinoin), this may be discontinued after the following period of inactivity (i.e. inactivity for this period indicates disease remission): 12 months
Treatment initation and discontinuation	Treatment initation and discontinuation	Q.413	409 - d. 18 months	- d. 18 months	For women with FFA on retinoid therapy (acitretin/isotretinoin), this may be discontinued after the following period of inactivity (i.e. inactivity for this period indicates disease remission): 18 months
Treatment initation and discontinuation	Treatment initation and discontinuation	Q.414	410 - e. 24 months	- e. 24 months	For women with FFA on retinoid therapy (acitretin/isotretinoin), this may be discontinued after the following period of inactivity (i.e. inactivity for this period indicates disease remission): 24 months
Treatment initation and discontinuation	Treatment initation and discontinuation	Q.415	411 - f. Never	- f. Never	For women with FFA on retinoid therapy (acitretin/isotretinoin), this may be discontinued after the following period of inactivity (i.e. inactivity for this period indicates disease remission): Never
Treatment initation and discontinuation	Treatment initation and discontinuation	Q.416	412 - 161. For women with FFA on pioglitazone, this may be discontinued after the following period of inactivity (i.e. inactivity for this period indicates disease remission): a. 3 months	- 161. For women with FFA on pioglitazone, this may be discontinued after the following period of inactivity (i.e. inactivity for this period indicates disease remission): a. 3 months	For women with FFA on pioglitazone, this may be discontinued after the following period of inactivity (i.e. inactivity for this period indicates disease remission): 3 months
Treatment initation and discontinuation	Treatment initation and discontinuation	Q.417	413 - b. 6 months	- b. 6 months	For women with FFA on pioglitazone, this may be discontinued after the following period of inactivity (i.e. inactivity for this period indicates disease remission): 6 months
Treatment initation and discontinuation	Treatment initation and discontinuation	Q.418	414 - c. 12 months	- c. 12 months	For women with FFA on pioglitazone, this may be discontinued after the following period of inactivity (i.e. inactivity for this period indicates disease remission): 12 months
Treatment initation and discontinuation	Treatment initation and discontinuation	Q.419	415 - d. 18 months	- d. 18 months	For women with FFA on pioglitazone, this may be discontinued after the following period of inactivity (i.e. inactivity for this period indicates disease remission): 18 months
Treatment initation and discontinuation	Treatment initation and discontinuation	Q.420	416 - e. 24 months	- e. 24 months	For women with FFA on pioglitazone, this may be discontinued after the following period of inactivity (i.e. inactivity for this period indicates disease remission): 24 months
Treatment initation and discontinuation	Treatment initation and discontinuation	Q.421	417 - f. Never	- f. Never	For women with FFA on pioglitazone, this may be discontinued after the following period of inactivity (i.e. inactivity for this period indicates disease remission): Never
Treatment initation and discontinuation	Treatment initation and discontinuation	Q.422	418 - 162. Treatments must be weaned before cessation	- 162. Treatments must be weaned before cessation	Treatments must be weaned before cessation
Monitoring	Monitoring	Q.423	419 - 163. The following are acceptable objective measures of improvement / activity: a. the FFASI score	- 163. The following are acceptable objective measures of improvement / activity: a. the FFASI score	The following are acceptable objective measures of improvement / activity: the FFASI score
Monitoring	Monitoring	Q.424	420 - b. the FFASS score	- b. the FFASS score	The following are acceptable objective measures of improvement / activity: the FFASS score
Monitoring	Monitoring	Q.425	421 - c. measurement of the frontal hairline	- c. measurement of the frontal hairline	The following are acceptable objective measures of improvement / activity: measurement of the frontal hairline
Monitoring	Monitoring	Q.426	422 - d. serial photography	- d. serial photography	The following are acceptable objective measures of improvement / activity: serial photography
Monitoring	Monitoring	Q.427	423 - e. videotrichoscopy	- e. videotrichoscopy	The following are acceptable objective measures of improvement / activity: videotrichoscopy
Monitoring	Monitoring	Q.427 a		NEW Trichoscopy (without "video") for all devices (handheld and digital high-magnification and digital low magnification) should be used for monitoring in FFA	The following are acceptable objective measures of improvement / activity: trichoscopy
Monitoring	Monitoring	Q.428	424 - 164. The following are reliable subjective measures of ongoing activity: a. presence of symptoms	- 164. The following are reliable subjective measures of ongoing activity: a. presence of symptoms	The following are reliable subjective measures of ongoing activity: presence of symptoms
Monitoring	Monitoring	Q.429	425 - b. presence of clinical inflammation: peripilar scaling, peripilar erythema	- b. presence of clinical inflammation: peripilar scaling, peripilar erythema	The following are reliable subjective measures of ongoing activity: presence of clinical inflammation: peripilar scaling, peripilar erythema
Monitoring	Monitoring	Q.430	426 - c. positive hair pull test	- c. positive hair pull test	The following are reliable subjective measures of ongoing activity: positive hair pull test
Disease course	Expected course	Q.431	427 - 165. The tendency is for slow progression and then spontaneous stabilization	- 165. The tendency is for slow progression and then spontaneous stabilization	The tendency is for slow progression and then spontaneous stabilization
Disease course	Expected course	Q.432	428 - 166. Treatment has the potential to achieve regrowth: a. On the eyebrows	- 166. Treatment has the potential to achieve regrowth: a. On the eyebrows	Treatment has the potential to achieve regrowth on the eyebrows
Disease course	Expected course	Q.433	429 - b. On the scalp	- b. On the scalp	Treatment has the potential to achieve regrowth on the scalp
Disease course	Expected course	Q.434	430 - 167. Disease may reactivate after withdrawal of treatment after a period of stabilization	- 167. Disease may reactivate after withdrawal of treatment after a period of stabilization	Disease may reactivate after withdrawal of treatment after a period of stabilization
Disease course	Expected course	Q.435	431 - 168. All patients should routinely be treated (if no contraindications): a. With a topical agent	- 168. All patients should routinely be treated (if no contraindications): a. With a topical agent	All patients should routinely be treated (if no contraindications) with a topical agent
Disease course	Expected course	Q.436	432 - b. With an intralesional agent	- b. With an intralesional agent	All patients should routinely be treated (if no contraindications) with an intralesional agent
Disease course	Expected course	Q.437	433 - c. With an oral agent/ agent	- c. With an oral agent/ agent	All patients should routinely be treated (if no contraindications) with an oral agent
Optimal/ ideal treatments	Usefulnes of therapy	Q.438	434 - 169. Topical/intralesional therapies: a. Topical corticosteroids	- 169. Topical/intralesional therapies: a. Topical corticosteroids	Please rate the following treatments for usefulness on a scale of 1-5, (5 is very useful and 1 is not at all useful): Topical corticosteroids
Usefulnes of therapy	Usefulnes of therapy	Q.439	435 - b. Topical tacrolimus	- b. Topical tacrolimus	Please rate the following treatments for usefulness on a scale of 1-5, (5 is very useful and 1 is not at all useful): Topical tacrolimus
Usefulnes of therapy	Usefulnes of therapy	Q.440	436 - c. Topical pimecrolimus	- c. Topical pimecrolimus	Please rate the following treatments for usefulness on a scale of 1-5, (5 is very useful and 1 is not at all useful): Topical pimecrolimus
Usefulnes of therapy	Usefulnes of therapy	Q.441	437 - d. Topical minoxidil in all patients	- d. Topical minoxidil in all patients	Please rate the following treatments for usefulness on a scale of 1-5, (5 is very useful and 1 is not at all useful): Topical minoxidil in all patients
Usefulnes of therapy	Usefulnes of therapy	Q.442	438 - e. Topical minoxidil only if concomitant AGA	- e. Topical minoxidil only if concomitant AGA	Please rate the following treatments for usefulness on a scale of 1-5, (5 is very useful and 1 is not at all useful): Topical minoxidil only if concomitant AGA
Usefulnes of therapy	Usefulnes of therapy	Q.443	439 - f. Topical bimatoprost	- f. Topical bimatoprost	Please rate the following treatments for usefulness on a scale of 1-5, (5 is very useful and 1 is not at all useful): Topical bimatoprost
Usefulnes of therapy	Usefulnes of therapy	Q.444	440 - g. Topical latanoprost	- g. Topical latanoprost	Please rate the following treatments for usefulness on a scale of 1-5, (5 is very useful and 1 is not at all useful): Topical latanoprost
Usefulnes of therapy	Usefulnes of therapy	Q.445	441 - h. Topical travoprost	- h. Topical travoprost	Please rate the following treatments for usefulness on a scale of 1-5, (5 is very useful and 1 is not at all useful): Topical travoprost
Usefulnes of therapy	Usefulnes of therapy	Q.446	442 - i. Topical 1% dithranol (anthralin)	- i. Topical 1% dithranol (anthralin)	Please rate the following treatments for usefulness on a scale of 1-5, (5 is very useful and 1 is not at all useful): Topical 1% dithranol (anthralin)
Usefulnes of therapy	Usefulnes of therapy	Q.447	443 - j. Topical tretinoin	- j. Topical tretinoin	Please rate the following treatments for usefulness on a scale of 1-5, (5 is very useful and 1 is not at all useful): Topical tretinoin
Usefulnes of therapy	Usefulnes of therapy	Q.448	444 - k. Topical JAK inhibitors	- k. Topical JAK inhibitors	Please rate the following treatments for usefulness on a scale of 1-5, (5 is very useful and 1 is not at all useful): Topical JAK inhibitors
Usefulnes of therapy	Usefulnes of therapy	Q.449	445 - l. Intralesional corticosteroid injections as monotherapy	- l. Intralesional corticosteroid injections as monotherapy	Please rate the following treatments for usefulness on a scale of 1-5, (5 is very useful and 1 is not at all useful): Intralesional corticosteroid injections as monotherapy
Usefulnes of therapy	Usefulnes of therapy	Q.450	446 - m. Intralesional corticosteroid injections combined with oral agent	- m. Intralesional corticosteroid injections combined with oral agent	Please rate the following treatments for usefulness on a scale of 1-5, (5 is very useful and 1 is not at all useful): Intralesional corticosteroid injections combined with oral agent
Usefulnes of therapy	Usefulnes of therapy	Q.451	447 - n. Intralesional corticosteroid injections combined with topical minoxidil	- n. Intralesional corticosteroid injections combined with topical minoxidil	Please rate the following treatments for usefulness on a scale of 1-5, (5 is very useful and 1 is not at all useful): Intralesional corticosteroid injections combined with topical minoxidil
Usefulnes of therapy	Usefulnes of therapy	Q.452	448 - o. Intralesional corticosteroid injections combined with topical bimatoprost	- o. Intralesional corticosteroid injections combined with topical bimatoprost	Please rate the following treatments for usefulness on a scale of 1-5, (5 is very useful and 1 is not at all useful): Intralesional corticosteroid injections combined with topical bimatoprost
Usefulnes of therapy	Usefulnes of therapy	Q.453	449 - p. Intralesional corticosteroid injections combined with topical latanoprost	- p. Intralesional corticosteroid injections combined with topical latanoprost	Please rate the following treatments for usefulness on a scale of 1-5, (5 is very useful and 1 is not at all useful): Intralesional corticosteroid injections combined with topical latanoprost
Usefulnes of therapy	Usefulnes of therapy	Q.454	450 - q. Intralesional corticosteroid injections combined with topical travoprost	- q. Intralesional corticosteroid injections combined with topical travoprost	Please rate the following treatments for usefulness on a scale of 1-5, (5 is very useful and 1 is not at all useful): Intralesional corticosteroid injections combined with topical travoprost
Usefulnes of therapy	Usefulnes of therapy	Q.455	451 - r. Topical JAK inhibitors	- r. Topical JAK inhibitors	Please rate the following treatments for usefulness on a scale of 1-5, (5 is very useful and 1 is not at all useful): Topical JAK inhibitors
Usefulnes of therapy	Usefulnes of therapy	Q.456	452 - s. Topical antihistamines	- s. Topical antihistamines	Please rate the following treatments for usefulness on a scale of 1-5, (5 is very useful and 1 is not at all useful): Topical antihistamines
Usefulnes of therapy	Usefulnes of therapy	Q.457	453 - t. Platelet rich plasma	- t. Platelet rich plasma	Please rate the following treatments for usefulness on a scale of 1-5, (5 is very useful and 1 is not at all useful): Platelet rich plasma
Usefulnes of therapy	Usefulnes of therapy	Q.458	454 - 170. Systemic treatment options: a. Hydroxychloroquine	- 170. Systemic treatment options: a. Hydroxychloroquine	Please rate the following treatments for usefulness on a scale of 1-5, (5 is very useful and 1 is not at all useful): Hydroxychloroquine
Usefulnes of therapy	Usefulnes of therapy	Q.459	455 - b. Finasteride	- b. Finasteride	Please rate the following treatments for usefulness on a scale of 1-5, (5 is very useful and 1 is not at all useful): Finasteride
Usefulnes of therapy	Usefulnes of therapy	Q.460	456 - c. Dutasteride	- c. Dutasteride	Please rate the following treatments for usefulness on a scale of 1-5, (5 is very useful and 1 is not at all useful): Dutasteride
Usefulnes of therapy	Usefulnes of therapy	Q.461	457 - d. Flutamide	- d. Flutamide	Please rate the following treatments for usefulness on a scale of 1-5, (5 is very useful and 1 is not at all useful): Flutamide
Usefulnes of therapy	Usefulnes of therapy	Q.462	458 - e. Bicalutamide	- e. Bicalutamide	Please rate the following treatments for usefulness on a scale of 1-5, (5 is very useful and 1 is not at all useful): Bicalutamide
Usefulnes of therapy	Usefulnes of therapy	Q.463	459 - f. Spironolactone	- f. Spironolactone	Please rate the following treatments for usefulness on a scale of 1-5, (5 is very useful and 1 is not at all useful): Spironolactone
Usefulnes of therapy	Usefulnes of therapy	Q.464	460 - g. Oral antihistamines	- g. Oral antihistamines	Please rate the following treatments for usefulness on a scale of 1-5, (5 is very useful and 1 is not at all useful): Oral antihistamines
Usefulnes of therapy	Usefulnes of therapy	Q.465	461 - h. Tetracyclines (Lymecycline, Doxycycline, Minocycline)	- h. Tetracyclines (Lymecycline, Doxycycline, Minocycline)	Please rate the following treatments for usefulness on a scale of 1-5, (5 is very useful and 1 is not at all useful): Tetracyclines (Lymecycline, Doxycycline, Minocycline)
Usefulnes of therapy	Usefulnes of therapy	Q.466	462 - i. Isotretinoin	- i. Isotretinoin	Please rate the following treatments for usefulness on a scale of 1-5, (5 is very useful and 1 is not at all useful): Isotretinoin
Usefulnes of therapy	Usefulnes of therapy	Q.467	463 - j. Acitretin	- j. Acitretin	Please rate the following treatments for usefulness on a scale of 1-5, (5 is very useful and 1 is not at all useful): Acitretin
Usefulnes of therapy	Usefulnes of therapy	Q.468	464 - k. Alitretinoin	- k. Alitretinoin	Please rate the following treatments for usefulness on a scale of 1-5, (5 is very useful and 1 is not at all useful): Alitretinoin
Usefulnes of therapy	Usefulnes of therapy	Q.469	465 - l. Systemic corticosteroids	- l. Systemic corticosteroids	Please rate the following treatments for usefulness on a scale of 1-5, (5 is very useful and 1 is not at all useful): Systemic corticosteroids
Usefulnes of therapy	Usefulnes of therapy	Q.470	466 - m. Ciclosporin	- m. Ciclosporin	Please rate the following treatments for usefulness on a scale of 1-5, (5 is very useful and 1 is not at all useful): Ciclosporin
Usefulnes of therapy	Usefulnes of therapy	Q.471	467 - n. Methotrexate	- n. Methotrexate	Please rate the following treatments for usefulness on a scale of 1-5, (5 is very useful and 1 is not at all useful): Methotrexate
Usefulnes of therapy	Usefulnes of therapy	Q.472	468 - o. Mycophenolate mofetil	- o. Mycophenolate mofetil	Please rate the following treatments for usefulness on a scale of 1-5, (5 is very useful and 1 is not at all useful): Mycophenolate mofetil
Usefulnes of therapy	Usefulnes of therapy	Q.473	469 - p. Azathioprine	- p. Azathioprine	Please rate the following treatments for usefulness on a scale of 1-5, (5 is very useful and 1 is not at all useful): Azathioprine
Usefulnes of therapy	Usefulnes of therapy	Q.474	470 - q. Rituximab	- q. Rituximab	Please rate the following treatments for usefulness on a scale of 1-5, (5 is very useful and 1 is not at all useful): Rituximab
Usefulnes of therapy	Usefulnes of therapy	Q.475	471 - r. Interferon-alpha	- r. Interferon-alpha	Please rate the following treatments for usefulness on a scale of 1-5, (5 is very useful and 1 is not at all useful): Interferon-alpha
Usefulnes of therapy	Usefulnes of therapy	Q.476	472 - s. Tofacitinib	- s. Tofacitinib	Please rate the following treatments for usefulness on a scale of 1-5, (5 is very useful and 1 is not at all useful): Tofacitinib
Usefulnes of therapy	Usefulnes of therapy	Q.477	473 - t. Ruxolitinib	- t. Ruxolitinib	Please rate the following treatments for usefulness on a scale of 1-5, (5 is very useful and 1 is not at all useful): Ruxolitinib
Usefulnes of therapy	Usefulnes of therapy	Q.478	474 - u. Baricitinib	- u. Baricitinib	Please rate the following treatments for usefulness on a scale of 1-5, (5 is very useful and 1 is not at all useful): Baricitinib
Usefulnes of therapy	Usefulnes of therapy	Q.479	475 - v. Minoxidil (oral)	- v. Minoxidil (oral)	Please rate the following treatments for usefulness on a scale of 1-5, (5 is very useful and 1 is not at all useful): Minoxidil (oral)
Usefulnes of therapy	Usefulnes of therapy	Q.480	476 - w. Pioglitazone	- w. Pioglitazone	Please rate the following treatments for usefulness on a scale of 1-5, (5 is very useful and 1 is not at all useful): Pioglitazone
Usefulnes of therapy	Usefulnes of therapy	Q.481	477 - x. Sirolimus	- x. Sirolimus	Please rate the following treatments for usefulness on a scale of 1-5, (5 is very useful and 1 is not at all useful): Sirolimus
Usefulnes of therapy	Usefulnes of therapy	Q.482	478 - y. Naltrexone	- y. Naltrexone	Please rate the following treatments for usefulness on a scale of 1-5, (5 is very useful and 1 is not at all useful): Naltrexone
Usefulnes of therapy	Usefulnes of therapy	Q.483	479 - z. Apremilast	- z. Apremilast	Please rate the following treatments for usefulness on a scale of 1-5, (5 is very useful and 1 is not at all useful): Apremilast
Usefulnes of therapy	Usefulnes of therapy	Q.484	480 - aa. Tildrakizumab	- aa. Tildrakizumab	Please rate the following treatments for usefulness on a scale of 1-5, (5 is very useful and 1 is not at all useful): Tildrakizumab
Usefulnes of therapy	Usefulnes of therapy	Q.485	481 - 171. Physical therapies (Laser and surgery): a. Excimer laser	- 171. Physical therapies (Laser and surgery): a. Excimer laser	Please rate the following treatments for usefulness on a scale of 1-5, (5 is very useful and 1 is not at all useful): Excimer laser
Usefulnes of therapy	Usefulnes of therapy	Q.486	482 - b. Fractional ablative CO2 laser	- b. Fractional ablative CO2 laser	Please rate the following treatments for usefulness on a scale of 1-5, (5 is very useful and 1 is not at all useful): Fractional ablative CO2 laser
Usefulnes of therapy	Usefulnes of therapy	Q.487	483 - c. Fractional non-ablative laser	- c. Fractional non-ablative laser	Please rate the following treatments for usefulness on a scale of 1-5, (5 is very useful and 1 is not at all useful): Fractional non-ablative laser
Usefulnes of therapy	Usefulnes of therapy	Q.488	484 - d. Low level laser light/ LED light therapy	- d. Low level laser light/ LED light therapy	Please rate the following treatments for usefulness on a scale of 1-5, (5 is very useful and 1 is not at all useful): Low level laser light/ LED light therapy
Usefulnes of therapy	Usefulnes of therapy	Q.489	485 - e. Hair transplantation	- e. Hair transplantation	Please rate the following treatments for usefulness on a scale of 1-5, (5 is very useful and 1 is not at all useful): Hair transplantation
Usefulnes of therapy	Usefulnes of therapy	Q.490	486 - f. Hairline lowering surgery	- f. Hairline lowering surgery	Please rate the following treatments for usefulness on a scale of 1-5, (5 is very useful and 1 is not at all useful): Hairline lowering surgery
Usefulnes of therapy	Usefulnes of therapy	Q.491	487 - g. Microneedling	- g. Microneedling	Please rate the following treatments for usefulness on a scale of 1-5, (5 is very useful and 1 is not at all useful): Microneedling
Usefulnes of therapy	Usefulnes of therapy	Q.492	488 - h. Cosmetic camouflage	- h. Cosmetic camouflage	Please rate the following treatments for usefulness on a scale of 1-5, (5 is very useful and 1 is not at all useful): Cosmetic camouflage
